# Supplementary material for: Platelet-Rich Plasma in Anterior Cruciate Ligament Reconstruction: An Updated Systematic Review and Meta-Analysis of Clinical and Radiological Outcomes
Source: J Clin Med. 2026 Mar 26;15(7):2526. doi: 10.3390/jcm15072526 (PMC13073889; doi:10.3390/jcm15072526)
Supplement: Supplementary file 1 [file jcm-15-02526-s001.zip]

Archive with 1 entries (1 files):
- jcm-4166761-supplementary.pdf
